# Supplementary material for: A new species of Sinarella Bryk, 1949 (Lepidoptera, Erebidae, Herminiinae) from Jiangxi, China
Source: Biodivers Data J. 2025 Jan 6;13:e139845. doi: 10.3897/BDJ.13.e139845 (PMC11729599; doi:10.3897/BDJ.13.e139845)
Supplement: XML Treatment for Sinarella [file BDJ.13.e139845-treatment1.xml]

<!DOCTYPE tp:taxon-treatment
  PUBLIC "-//TaxonX//DTD Taxonomic Treatment Publishing DTD v0 20100105//EN" "tax-treatment-NSO.dtd">
<tp:taxon-treatment xmlns:tp="http://www.plazi.org/taxpub"><tp:treatment-meta><mixed-citation publication-type="journal"><person-group><name><surname>Wu</surname><given-names>Jun</given-names></name><name><surname>Liu</surname><given-names>Wen-Yu</given-names></name><name><surname>Han</surname><given-names>Hui-Lin</given-names></name></person-group><article-title>A new species of <italic><tp:taxon-name><tp:taxon-name-part taxon-name-part-type="genus" reg="Sinarella">Sinarella</tp:taxon-name-part></tp:taxon-name></italic> Bryk, 1949 (<tp:taxon-name><tp:taxon-name-part taxon-name-part-type="order">Lepidoptera</tp:taxon-name-part></tp:taxon-name>, <tp:taxon-name><tp:taxon-name-part taxon-name-part-type="family">Erebidae</tp:taxon-name-part></tp:taxon-name>, <tp:taxon-name><tp:taxon-name-part taxon-name-part-type="subfamily">Herminiinae</tp:taxon-name-part></tp:taxon-name>) from Jiangxi, China</article-title><source>Biodivers Data J</source><day>06</day><month>01</month><year>2025</year><volume>13</volume><pub-id pub-id-type="doi">10.3897/BDJ.13.e139845</pub-id></mixed-citation></tp:treatment-meta><tp:nomenclature><tp:taxon-name>
            <object-id xmlns:xlink="http://www.w3.org/1999/xlink" content-type="arpha" xlink:type="simple">695BCE72-3909-51B9-B03E-89232718372B</object-id>
            <tp:taxon-name-part taxon-name-part-type="genus">Sinarella</tp:taxon-name-part>
          </tp:taxon-name><tp:taxon-authority>Bryk, 1949</tp:taxon-authority><tp:nomenclature-citation-list><tp:nomenclature-citation><tp:taxon-name>
                <tp:taxon-name-part taxon-name-part-type="genus" reg="Sinarella">Sinarella</tp:taxon-name-part>
              </tp:taxon-name><comment> Bryk, 1949 - <xref ref-type="bibr" rid="B12149002">Bryk (1949)</xref>: 144.</comment></tp:nomenclature-citation><tp:nomenclature-citation><tp:taxon-name>
                <tp:taxon-name-part taxon-name-part-type="genus">Sinarella</tp:taxon-name-part>
                <tp:taxon-name-part taxon-name-part-type="species">stigmatophora</tp:taxon-name-part>
              </tp:taxon-name><comment> Bryk, 1949<xref ref-type="bibr" rid="B12149002">Bryk 1949</xref></comment></tp:nomenclature-citation></tp:nomenclature-citation-list></tp:nomenclature><tp:treatment-sec sec-type="Diagnosis"><title>Diagnosis</title><p>The genus <italic><tp:taxon-name><tp:taxon-name-part taxon-name-part-type="genus" reg="Sinarella">Sinarella</tp:taxon-name-part></tp:taxon-name></italic> Bryk, 1949 is characterised by long labial palpi, with the third segment slightly shorter than the second, with the terminal scales forming a small brush-like structure; the antennae are filiform. The outer margin of the forewing is rounded, with distinct spots and lines on dorsal surfaces, areole absent and the reniform spot is distinct. In the male genitalia, the uncus is stout with a hooked apex and the valva sclerotised, variable in shape, costa and saccular process slightly protruded, distal portion usually strongly acute, bifurcate or trifurcate; the vinculum is broad, “U” or “V” shaped; the aedeagus is typically curved at the mid-point, with the vesica usually bearing cornuti in variable number and shapes. In the female genitalia, the ductus bursae has a pair of longitudinal sclerites and varies in length; the corpus bursae is sac-shaped, longer than the ductus bursae and covered in scobination consisting of short spines of various shapes.</p></tp:treatment-sec><ref-list><ref id="B12149002"><element-citation xmlns:xlink="http://www.w3.org/1999/xlink" publication-type="article" xlink:type="simple"><person-group person-group-type="author"><name name-style="western"><surname>Bryk</surname><given-names>F.</given-names></name></person-group><year>1949</year><article-title>Zur Kenntins. der Großschmetterlinge von Korea. Pars II. Macrofrenatae (finis)</article-title><source>Arkiv för Zoologi</source><volume>41A</volume><fpage>1</fpage><lpage>225</lpage></element-citation></ref></ref-list></tp:taxon-treatment>
