# Supplementary material for: A new species of Sinarella Bryk, 1949 (Lepidoptera, Erebidae, Herminiinae) from Jiangxi, China
Source: Biodivers Data J. 2025 Jan 6;13:e139845. doi: 10.3897/BDJ.13.e139845 (PMC11729599; doi:10.3897/BDJ.13.e139845)
Supplement: XML Treatment for Sinarella jinggangshana [file BDJ.13.e139845-treatment2.xml]

<!DOCTYPE tp:taxon-treatment
  PUBLIC "-//TaxonX//DTD Taxonomic Treatment Publishing DTD v0 20100105//EN" "tax-treatment-NSO.dtd">
<tp:taxon-treatment xmlns:tp="http://www.plazi.org/taxpub"><tp:treatment-meta><mixed-citation publication-type="journal"><person-group><name><surname>Wu</surname><given-names>Jun</given-names></name><name><surname>Liu</surname><given-names>Wen-Yu</given-names></name><name><surname>Han</surname><given-names>Hui-Lin</given-names></name></person-group><article-title>A new species of <italic><tp:taxon-name><tp:taxon-name-part taxon-name-part-type="genus" reg="Sinarella">Sinarella</tp:taxon-name-part></tp:taxon-name></italic> Bryk, 1949 (<tp:taxon-name><tp:taxon-name-part taxon-name-part-type="order">Lepidoptera</tp:taxon-name-part></tp:taxon-name>, <tp:taxon-name><tp:taxon-name-part taxon-name-part-type="family">Erebidae</tp:taxon-name-part></tp:taxon-name>, <tp:taxon-name><tp:taxon-name-part taxon-name-part-type="subfamily">Herminiinae</tp:taxon-name-part></tp:taxon-name>) from Jiangxi, China</article-title><source>Biodivers Data J</source><day>06</day><month>01</month><year>2025</year><volume>13</volume><pub-id pub-id-type="doi">10.3897/BDJ.13.e139845</pub-id></mixed-citation></tp:treatment-meta><tp:nomenclature><tp:taxon-name>
            <object-id xmlns:xlink="http://www.w3.org/1999/xlink" content-type="arpha" xlink:type="simple">77B6DDF2-C5A6-5873-9DAB-1FA2C7E83897</object-id>
            <tp:taxon-name-part taxon-name-part-type="genus">Sinarella</tp:taxon-name-part>
            <tp:taxon-name-part taxon-name-part-type="species">jinggangshana</tp:taxon-name-part>
            <object-id xmlns:xlink="http://www.w3.org/1999/xlink" content-type="zoobank" xlink:type="simple" object-id-type="ZooBank">07EB1C85-7B99-4494-8BB8-FAF14125DE64</object-id>
          </tp:taxon-name><tp:taxon-status xmlns:xlink="http://www.w3.org/1999/xlink" xlink:type="simple">sp. nov.</tp:taxon-status></tp:nomenclature><tp:treatment-sec sec-type="materials"><title>Materials</title><list list-type="alpha-lower" list-content="occurrences"><list-item><p><bold>Type status:</bold> <named-content xmlns:xlink="http://www.w3.org/1999/xlink" content-type="dwc:typeStatus" xlink:type="simple">Holotype</named-content>. <bold>Occurrence:</bold> recordedBy: <named-content xmlns:xlink="http://www.w3.org/1999/xlink" content-type="dwc:recordedBy" xlink:type="simple">Hui-Lin Han, Jun Wu</named-content>; sex: <named-content xmlns:xlink="http://www.w3.org/1999/xlink" content-type="dwc:sex" xlink:type="simple">male</named-content>; lifeStage: <named-content xmlns:xlink="http://www.w3.org/1999/xlink" content-type="dwc:lifeStage" xlink:type="simple">adult</named-content>; disposition: <named-content xmlns:xlink="http://www.w3.org/1999/xlink" content-type="dwc:disposition" xlink:type="simple">in NEFU</named-content>; occurrenceID: <named-content xmlns:xlink="http://www.w3.org/1999/xlink" content-type="dwc:occurrenceID" xlink:type="simple">A7C2447F-812C-541F-B61D-C1025C0B9CF1</named-content>; <bold>Location:</bold> country: <named-content xmlns:xlink="http://www.w3.org/1999/xlink" content-type="dwc:country" xlink:type="simple">China</named-content>; stateProvince: <named-content xmlns:xlink="http://www.w3.org/1999/xlink" content-type="dwc:stateProvince" xlink:type="simple">Jiangxi</named-content>; county: <named-content xmlns:xlink="http://www.w3.org/1999/xlink" content-type="dwc:county" xlink:type="simple">Ji'an</named-content>; locality: <named-content xmlns:xlink="http://www.w3.org/1999/xlink" content-type="dwc:locality" xlink:type="simple">Jinggangshan National Nature Reserve, Liujiaping Village</named-content>; <bold>Event:</bold> eventDate: <named-content xmlns:xlink="http://www.w3.org/1999/xlink" content-type="dwc:eventDate" xlink:type="simple">26–29 Aug 2023</named-content></p></list-item><list-item><p><bold>Type status:</bold> <named-content xmlns:xlink="http://www.w3.org/1999/xlink" content-type="dwc:typeStatus" xlink:type="simple">Paratype</named-content>. <bold>Occurrence:</bold> recordedBy: <named-content xmlns:xlink="http://www.w3.org/1999/xlink" content-type="dwc:recordedBy" xlink:type="simple">Hui-Lin Han</named-content>; individualCount: <named-content xmlns:xlink="http://www.w3.org/1999/xlink" content-type="dwc:individualCount" xlink:type="simple">1</named-content>; sex: <named-content xmlns:xlink="http://www.w3.org/1999/xlink" content-type="dwc:sex" xlink:type="simple">male</named-content>; lifeStage: <named-content xmlns:xlink="http://www.w3.org/1999/xlink" content-type="dwc:lifeStage" xlink:type="simple">adult</named-content>; disposition: <named-content xmlns:xlink="http://www.w3.org/1999/xlink" content-type="dwc:disposition" xlink:type="simple">in NEFU</named-content>; occurrenceID: <named-content xmlns:xlink="http://www.w3.org/1999/xlink" content-type="dwc:occurrenceID" xlink:type="simple">FFF89B67-4F27-5AFE-BD55-99E3BAE459D1</named-content>; <bold>Location:</bold> country: <named-content xmlns:xlink="http://www.w3.org/1999/xlink" content-type="dwc:country" xlink:type="simple">China</named-content>; stateProvince: <named-content xmlns:xlink="http://www.w3.org/1999/xlink" content-type="dwc:stateProvince" xlink:type="simple">Jiangxi</named-content>; county: <named-content xmlns:xlink="http://www.w3.org/1999/xlink" content-type="dwc:county" xlink:type="simple">Ji'an</named-content>; locality: <named-content xmlns:xlink="http://www.w3.org/1999/xlink" content-type="dwc:locality" xlink:type="simple">Jinggangshan National Nature Reserve, Liujiaping Village</named-content>; <bold>Event:</bold> eventDate: <named-content xmlns:xlink="http://www.w3.org/1999/xlink" content-type="dwc:eventDate" xlink:type="simple">3–9 Aug 2021</named-content></p></list-item></list></tp:treatment-sec><tp:treatment-sec sec-type="Description"><title>Description</title><p><bold>Male</bold> (Fig. <xref ref-type="fig" rid="F12152546">1</xref><xref ref-type="fig" rid="F12152551">a</xref>, <xref ref-type="fig" rid="F12152552">b</xref>). Forewing length 9.5 mm, wingspan 20 mm in male. Head grey-white. Male antennae filiform, with a pair of long bristles on each segment. Labial palpus elongated, extending forwards, grey-white with black scales, third segment mostly black. Thorax and abdomen grey-white, sparsely mixed with black scales. Forewings broad, predominantly grey-white with a tinge of ochre, mixed with black scales; terminal area and fringe grey-brown; basal line black, only obvious towards costal margin; antemedial line sinuous, excurved; postmedial line black, dentate, prominently excurved in middle, with a faint ochreous shade along inner edge in posterior half; subterminal line nearly straight, dentate, inconspicuous, but forming 1–2 distinct black spots near R and R veins; terminal line consisting of elongate black dots. Orbicular spot barely discernible; reniform spot conspicuous, black with a grey-white mark in it, circular, very large. Fringe grey-brown, black-tipped. Hind-wings pale grey-white, with a dark grey-brown marginal shade; discal spot indistinct; median line dark brown, dentate, slightly excurved; subterminal line dark brown, straight, visible only in posterior two-thirds, embedded with a narrow bright band on its outer side; short black stripes present between each vein on terminal line. Fringe dark brown mixed with black.</p><p><bold>Male genitalia</bold> (Fig. <xref ref-type="fig" rid="F12152566">2</xref><xref ref-type="fig" rid="F12152571">a</xref>, <xref ref-type="fig" rid="F12152572">b</xref>). Uncus slender, with a single inward-curved small spine at tip. Tegumen broad, smoothly excurved on lateral margins and slightly concaved on upper margins. Transtilla elbow-shaped, pointed apically. Juxta shield-shaped, slightly sclerotised, membranous on sides in middle and lower parts. Valva narrow, elongated, more or less gradually narrowing towards distal end; costa with a lobe-like process basally, a strongly sclerotised, thorn-shaped process at 3/5 from base and specialised into a large, roughly equilateral triangular-shaped lobe at tip; sacculus slightly enlarged at basal part, then slightly waved, covered with long hairs; cucullus bluntly rounded. Vinculum V-shaped, blunt at distal part. Aedeagus slender, with a near-right angle bend near middle, vesica membranous, long, nearly as long as aedeagus, densely covered with small scobinations; vesica bears two areas of strongly sclerotised conical cornuti arising tightly basally, first one on ventral side formed by a row of short, stout conical cornuti and the other one on dorsal side single, long, large and horn-like.</p><p><bold>Female</bold>. Unknown.</p></tp:treatment-sec><tp:treatment-sec sec-type="Diagnosis"><title>Diagnosis</title><p>The new species (Fig. <xref ref-type="fig" rid="F12152546">1</xref><xref ref-type="fig" rid="F12152551">a</xref>, <xref ref-type="fig" rid="F12152552">b</xref>) is easily distinguishable from its close congeners (Fig. <xref ref-type="fig" rid="F12152546">1</xref><xref ref-type="fig" rid="F12152553">c</xref>, <xref ref-type="fig" rid="F12152554">d</xref>, <xref ref-type="fig" rid="F12152555">e</xref>, <xref ref-type="fig" rid="F12152556">f</xref>) by external and male genitalia characters: (1) <italic><tp:taxon-name><tp:taxon-name-part taxon-name-part-type="genus" reg="Sinarella">S.</tp:taxon-name-part><tp:taxon-name-part taxon-name-part-type="species" reg="jinggangshana">jinggangshana</tp:taxon-name-part></tp:taxon-name></italic> sp. nov. exhibits an overall grey-white colouration, whereas its close relatives are darker, often sandy-yellow or brownish; (2) the postmedial line of the new species is slender near the costal margin, whereas in <italic><tp:taxon-name><tp:taxon-name-part taxon-name-part-type="genus" reg="Sinarella">S.</tp:taxon-name-part><tp:taxon-name-part taxon-name-part-type="species" reg="takasago">takasago</tp:taxon-name-part></tp:taxon-name></italic> Wu, Fu &amp; Owada, 2013 (Fig. <xref ref-type="fig" rid="F12152546">1</xref><xref ref-type="fig" rid="F12152553">c</xref>) and <italic><tp:taxon-name><tp:taxon-name-part taxon-name-part-type="genus" reg="Sinarella">S.</tp:taxon-name-part><tp:taxon-name-part taxon-name-part-type="species" reg="cristulalis">cristulalis</tp:taxon-name-part></tp:taxon-name></italic> (Fig. <xref ref-type="fig" rid="F12152546">1</xref><xref ref-type="fig" rid="F12152554">d</xref>), it expands into a black spot at the same position; in <italic><tp:taxon-name><tp:taxon-name-part taxon-name-part-type="genus" reg="Sinarella">S.</tp:taxon-name-part><tp:taxon-name-part taxon-name-part-type="species" reg="formosensis">formosensis</tp:taxon-name-part></tp:taxon-name></italic> (Fig. <xref ref-type="fig" rid="F12152546">1</xref><xref ref-type="fig" rid="F12152555">e</xref>), the postmedial line is thinner than that of <italic><tp:taxon-name><tp:taxon-name-part taxon-name-part-type="genus" reg="Sinarella">S.</tp:taxon-name-part><tp:taxon-name-part taxon-name-part-type="species" reg="jinggangshana">jinggangshana</tp:taxon-name-part></tp:taxon-name></italic> and, in <italic><tp:taxon-name><tp:taxon-name-part taxon-name-part-type="genus" reg="Sinarella">S.</tp:taxon-name-part><tp:taxon-name-part taxon-name-part-type="species" reg="japonica">japonica</tp:taxon-name-part></tp:taxon-name></italic> (Fig. <xref ref-type="fig" rid="F12152546">1</xref><xref ref-type="fig" rid="F12152556">f</xref>), it narrows towards the costal margin; (3) the subterminal line is indistinct in <italic><tp:taxon-name><tp:taxon-name-part taxon-name-part-type="genus" reg="Sinarella">S.</tp:taxon-name-part><tp:taxon-name-part taxon-name-part-type="species" reg="jinggangshana">jinggangshana</tp:taxon-name-part></tp:taxon-name></italic> sp. nov. and <italic><tp:taxon-name><tp:taxon-name-part taxon-name-part-type="genus" reg="Sinarella">S.</tp:taxon-name-part><tp:taxon-name-part taxon-name-part-type="species" reg="japonica">japonica</tp:taxon-name-part></tp:taxon-name></italic>, while it is clear in other species.</p><p>In the male genitalia, <italic><tp:taxon-name><tp:taxon-name-part taxon-name-part-type="genus" reg="Sinarella">S.</tp:taxon-name-part><tp:taxon-name-part taxon-name-part-type="species" reg="jinggangshana">jinggangshana</tp:taxon-name-part></tp:taxon-name></italic> sp. nov. (Fig. <xref ref-type="fig" rid="F12152566">2</xref><xref ref-type="fig" rid="F12152571">a</xref>, <xref ref-type="fig" rid="F12152572">b</xref>) can be distinguished from close congeners (Fig. <xref ref-type="fig" rid="F12152566">2</xref><xref ref-type="fig" rid="F12152573">c</xref>, <xref ref-type="fig" rid="F12152574">d</xref>, <xref ref-type="fig" rid="F12152575">e</xref>, <xref ref-type="fig" rid="F12152576">f</xref>) by the following characters: (4) the shape of the proximal margin of the tegumen, which has triangular projections from the proximal corners in <italic><tp:taxon-name><tp:taxon-name-part taxon-name-part-type="genus" reg="Sinarella">S.</tp:taxon-name-part><tp:taxon-name-part taxon-name-part-type="species" reg="jinggangshana">jinggangshana</tp:taxon-name-part></tp:taxon-name></italic> sp. nov., whereas the others lack such projections; (5) the terminal part of the costa with a large, wide triangular projection in the new species, whereas the same structure typically is present in a spiny form in congeners excluding <italic><tp:taxon-name><tp:taxon-name-part taxon-name-part-type="genus" reg="Sinarella">S.</tp:taxon-name-part><tp:taxon-name-part taxon-name-part-type="species" reg="japonica">japonica</tp:taxon-name-part></tp:taxon-name></italic>, which also have a triangular projection, just without the extended round distal margin of the terminal part of the costa like in the new species; (6) the aedeagus is slender, with a nearly right angle bend near the median in <italic><tp:taxon-name><tp:taxon-name-part taxon-name-part-type="genus" reg="Sinarella">S.</tp:taxon-name-part><tp:taxon-name-part taxon-name-part-type="species" reg="jinggangshana">jinggangshana</tp:taxon-name-part></tp:taxon-name></italic> sp. nov., whereas it is shorter, thicker and either not bent or only slightly bent in congeners.</p></tp:treatment-sec><tp:treatment-sec sec-type="Etymology"><title>Etymology</title><p>The specific name is derived from Jinggangshan National Nature Reserve in Jiangxi Province, China, which is the type locality of the new species.</p></tp:treatment-sec><tp:treatment-sec sec-type="Distribution"><title>Distribution</title><p>China: Jiangxi.</p></tp:treatment-sec><tp:treatment-sec sec-type="Biology"><title>Biology</title><p>The two type specimens were collected in August at altitudes ca. 706 m. The collection site is close to a mixed coniferous and broad-leaved forest, with farmland surrounding it. During the collection period, the area experienced high humidity, frequent rainfall and relatively high temperatures. The immature stages are still unknown.</p></tp:treatment-sec><tp:treatment-sec><!--Section generated to contain objects referenced in tp:taxon-treatment.--><fig-group id="F12152546" position="float" orientation="portrait"><caption><p>Adults of <italic><tp:taxon-name><tp:taxon-name-part taxon-name-part-type="genus" reg="Sinarella">Sinarella</tp:taxon-name-part></tp:taxon-name></italic> spp.</p></caption><fig id="F12152551" position="float" orientation="portrait"><object-id xmlns:xlink="http://www.w3.org/1999/xlink" content-type="arpha" xlink:type="simple">CA2BC55A-4CF2-5C11-97C5-EAE442F3AC35</object-id><object-id xmlns:xlink="http://www.w3.org/1999/xlink" content-type="doi" xlink:type="simple">10.3897/BDJ.13.e139845.figure1a</object-id><label>Figure 1a.</label><caption><p><italic><tp:taxon-name><tp:taxon-name-part taxon-name-part-type="genus" reg="Sinarella">S.</tp:taxon-name-part><tp:taxon-name-part taxon-name-part-type="species" reg="jinggangshana">jinggangshana</tp:taxon-name-part></tp:taxon-name></italic> sp. nov., HT, hhl-6359-1, in NEFU;</p></caption><graphic xmlns:xlink="http://www.w3.org/1999/xlink" xlink:href="bdj-13-e139845-g001_a.jpg" xlink:type="simple" position="float" orientation="portrait" id="oo_1151319.jpg"><uri content-type="original_file" xlink:type="simple">https://binary.pensoft.net/fig/1151319</uri></graphic></fig><fig id="F12152552" position="float" orientation="portrait"><object-id xmlns:xlink="http://www.w3.org/1999/xlink" content-type="arpha" xlink:type="simple">E8BB280D-926D-5E8D-A462-09C11F73BD82</object-id><object-id xmlns:xlink="http://www.w3.org/1999/xlink" content-type="doi" xlink:type="simple">10.3897/BDJ.13.e139845.figure1b</object-id><label>Figure 1b.</label><caption><p><italic><tp:taxon-name><tp:taxon-name-part taxon-name-part-type="genus" reg="Sinarella">S.</tp:taxon-name-part><tp:taxon-name-part taxon-name-part-type="species" reg="jinggangshana">jinggangshana</tp:taxon-name-part></tp:taxon-name></italic> sp. nov., HT, hhl-6353-1, in NEFU;</p></caption><graphic xmlns:xlink="http://www.w3.org/1999/xlink" xlink:href="bdj-13-e139845-g001_b.jpg" xlink:type="simple" position="float" orientation="portrait" id="oo_1151320.jpg"><uri content-type="original_file" xlink:type="simple">https://binary.pensoft.net/fig/1151320</uri></graphic></fig><fig id="F12152553" position="float" orientation="portrait"><object-id xmlns:xlink="http://www.w3.org/1999/xlink" content-type="arpha" xlink:type="simple">F7E574B0-A24A-5D15-9818-3290B394ED1A</object-id><object-id xmlns:xlink="http://www.w3.org/1999/xlink" content-type="doi" xlink:type="simple">10.3897/BDJ.13.e139845.figure1c</object-id><label>Figure 1c.</label><caption><p><italic><tp:taxon-name><tp:taxon-name-part taxon-name-part-type="genus" reg="Sinarella">S.</tp:taxon-name-part><tp:taxon-name-part taxon-name-part-type="species" reg="takasago">takasago</tp:taxon-name-part></tp:taxon-name></italic>, HT, photo after Wu (2014);</p></caption><graphic xmlns:xlink="http://www.w3.org/1999/xlink" xlink:href="bdj-13-e139845-g001_c.jpg" xlink:type="simple" position="float" orientation="portrait" id="oo_1151322.jpg"><uri content-type="original_file" xlink:type="simple">https://binary.pensoft.net/fig/1151322</uri></graphic></fig><fig id="F12152554" position="float" orientation="portrait"><object-id xmlns:xlink="http://www.w3.org/1999/xlink" content-type="arpha" xlink:type="simple">007875F4-2D4C-5A27-83CB-23CCA49C376B</object-id><object-id xmlns:xlink="http://www.w3.org/1999/xlink" content-type="doi" xlink:type="simple">10.3897/BDJ.13.e139845.figure1d</object-id><label>Figure 1d.</label><caption><p><italic><tp:taxon-name><tp:taxon-name-part taxon-name-part-type="genus" reg="Sinarella">S.</tp:taxon-name-part><tp:taxon-name-part taxon-name-part-type="species" reg="cristulalis">cristulalis</tp:taxon-name-part></tp:taxon-name></italic>, photo after Wu (2014);</p></caption><graphic xmlns:xlink="http://www.w3.org/1999/xlink" xlink:href="bdj-13-e139845-g001_d.jpg" xlink:type="simple" position="float" orientation="portrait" id="oo_1151323.jpg"><uri content-type="original_file" xlink:type="simple">https://binary.pensoft.net/fig/1151323</uri></graphic></fig><fig id="F12152555" position="float" orientation="portrait"><object-id xmlns:xlink="http://www.w3.org/1999/xlink" content-type="arpha" xlink:type="simple">F179EE29-B623-5E66-ABB9-8D11553EFD81</object-id><object-id xmlns:xlink="http://www.w3.org/1999/xlink" content-type="doi" xlink:type="simple">10.3897/BDJ.13.e139845.figure1e</object-id><label>Figure 1e.</label><caption><p><italic><tp:taxon-name><tp:taxon-name-part taxon-name-part-type="genus" reg="Sinarella">S.</tp:taxon-name-part><tp:taxon-name-part taxon-name-part-type="species" reg="formosensis">formosensis</tp:taxon-name-part></tp:taxon-name></italic>, HT, photo after Wu (2014);</p></caption><graphic xmlns:xlink="http://www.w3.org/1999/xlink" xlink:href="bdj-13-e139845-g001_e.jpg" xlink:type="simple" position="float" orientation="portrait" id="oo_1151325.jpg"><uri content-type="original_file" xlink:type="simple">https://binary.pensoft.net/fig/1151325</uri></graphic></fig><fig id="F12152556" position="float" orientation="portrait"><object-id xmlns:xlink="http://www.w3.org/1999/xlink" content-type="arpha" xlink:type="simple">D37E931B-D0C3-5E03-BD73-790C575393D3</object-id><object-id xmlns:xlink="http://www.w3.org/1999/xlink" content-type="doi" xlink:type="simple">10.3897/BDJ.13.e139845.figure1f</object-id><label>Figure 1f.</label><caption><p><italic><tp:taxon-name><tp:taxon-name-part taxon-name-part-type="genus" reg="Sinarella">S.</tp:taxon-name-part><tp:taxon-name-part taxon-name-part-type="species" reg="japonica">japonica</tp:taxon-name-part></tp:taxon-name></italic>, in NEFU.</p></caption><graphic xmlns:xlink="http://www.w3.org/1999/xlink" xlink:href="bdj-13-e139845-g001_f.jpg" xlink:type="simple" position="float" orientation="portrait" id="oo_1151324.jpg"><uri content-type="original_file" xlink:type="simple">https://binary.pensoft.net/fig/1151324</uri></graphic></fig></fig-group><fig id="F12152551" position="float" orientation="portrait"><object-id xmlns:xlink="http://www.w3.org/1999/xlink" content-type="arpha" xlink:type="simple">CA2BC55A-4CF2-5C11-97C5-EAE442F3AC35</object-id><object-id xmlns:xlink="http://www.w3.org/1999/xlink" content-type="doi" xlink:type="simple">10.3897/BDJ.13.e139845.figure1a</object-id><label>Figure 1a.</label><caption><p><italic><tp:taxon-name><tp:taxon-name-part taxon-name-part-type="genus" reg="Sinarella">S.</tp:taxon-name-part><tp:taxon-name-part taxon-name-part-type="species" reg="jinggangshana">jinggangshana</tp:taxon-name-part></tp:taxon-name></italic> sp. nov., HT, hhl-6359-1, in NEFU;</p></caption><graphic xmlns:xlink="http://www.w3.org/1999/xlink" xlink:href="bdj-13-e139845-g001_a.jpg" xlink:type="simple" position="float" orientation="portrait" id="oo_1151319.jpg"><uri content-type="original_file" xlink:type="simple">https://binary.pensoft.net/fig/1151319</uri></graphic></fig><fig id="F12152552" position="float" orientation="portrait"><object-id xmlns:xlink="http://www.w3.org/1999/xlink" content-type="arpha" xlink:type="simple">E8BB280D-926D-5E8D-A462-09C11F73BD82</object-id><object-id xmlns:xlink="http://www.w3.org/1999/xlink" content-type="doi" xlink:type="simple">10.3897/BDJ.13.e139845.figure1b</object-id><label>Figure 1b.</label><caption><p><italic><tp:taxon-name><tp:taxon-name-part taxon-name-part-type="genus" reg="Sinarella">S.</tp:taxon-name-part><tp:taxon-name-part taxon-name-part-type="species" reg="jinggangshana">jinggangshana</tp:taxon-name-part></tp:taxon-name></italic> sp. nov., HT, hhl-6353-1, in NEFU;</p></caption><graphic xmlns:xlink="http://www.w3.org/1999/xlink" xlink:href="bdj-13-e139845-g001_b.jpg" xlink:type="simple" position="float" orientation="portrait" id="oo_1151320.jpg"><uri content-type="original_file" xlink:type="simple">https://binary.pensoft.net/fig/1151320</uri></graphic></fig><fig-group id="F12152566" position="float" orientation="portrait"><caption><p>Male genitalia of <italic><tp:taxon-name><tp:taxon-name-part taxon-name-part-type="genus" reg="Sinarella">Sinarella</tp:taxon-name-part></tp:taxon-name></italic> spp.</p></caption><fig id="F12152571" position="float" orientation="portrait"><object-id xmlns:xlink="http://www.w3.org/1999/xlink" content-type="arpha" xlink:type="simple">996DBC88-7520-5B54-A34A-FC9544EDA84B</object-id><object-id xmlns:xlink="http://www.w3.org/1999/xlink" content-type="doi" xlink:type="simple">10.3897/BDJ.13.e139845.figure2a</object-id><label>Figure 2a.</label><caption><p><italic><tp:taxon-name><tp:taxon-name-part taxon-name-part-type="genus" reg="Sinarella">S.</tp:taxon-name-part><tp:taxon-name-part taxon-name-part-type="species" reg="jinggangshana">jinggangshana</tp:taxon-name-part></tp:taxon-name></italic> sp. nov., HT, hhl-6359-1, in NEFU;</p></caption><graphic xmlns:xlink="http://www.w3.org/1999/xlink" xlink:href="bdj-13-e139845-g002_a.jpg" xlink:type="simple" position="float" orientation="portrait" id="oo_1151328.jpg"><uri content-type="original_file" xlink:type="simple">https://binary.pensoft.net/fig/1151328</uri></graphic></fig><fig id="F12152572" position="float" orientation="portrait"><object-id xmlns:xlink="http://www.w3.org/1999/xlink" content-type="arpha" xlink:type="simple">C28731DF-6DF8-5F3D-A49F-E49204832461</object-id><object-id xmlns:xlink="http://www.w3.org/1999/xlink" content-type="doi" xlink:type="simple">10.3897/BDJ.13.e139845.figure2b</object-id><label>Figure 2b.</label><caption><p><italic><tp:taxon-name><tp:taxon-name-part taxon-name-part-type="genus" reg="Sinarella">S.</tp:taxon-name-part><tp:taxon-name-part taxon-name-part-type="species" reg="jinggangshana">jinggangshana</tp:taxon-name-part></tp:taxon-name></italic> sp. nov., HT, hhl-6353-1, in NEFU;</p></caption><graphic xmlns:xlink="http://www.w3.org/1999/xlink" xlink:href="bdj-13-e139845-g002_b.jpg" xlink:type="simple" position="float" orientation="portrait" id="oo_1151329.jpg"><uri content-type="original_file" xlink:type="simple">https://binary.pensoft.net/fig/1151329</uri></graphic></fig><fig id="F12152573" position="float" orientation="portrait"><object-id xmlns:xlink="http://www.w3.org/1999/xlink" content-type="arpha" xlink:type="simple">38384B94-C68C-5146-9CAA-F84ED7B45109</object-id><object-id xmlns:xlink="http://www.w3.org/1999/xlink" content-type="doi" xlink:type="simple">10.3897/BDJ.13.e139845.figure2c</object-id><label>Figure 2c.</label><caption><p><italic><tp:taxon-name><tp:taxon-name-part taxon-name-part-type="genus" reg="Sinarella">S.</tp:taxon-name-part><tp:taxon-name-part taxon-name-part-type="species" reg="takasago">takasago</tp:taxon-name-part></tp:taxon-name></italic>, HT, photos after Wu (2014);</p></caption><graphic xmlns:xlink="http://www.w3.org/1999/xlink" xlink:href="bdj-13-e139845-g002_c.jpg" xlink:type="simple" position="float" orientation="portrait" id="oo_1151330.jpg"><uri content-type="original_file" xlink:type="simple">https://binary.pensoft.net/fig/1151330</uri></graphic></fig><fig id="F12152574" position="float" orientation="portrait"><object-id xmlns:xlink="http://www.w3.org/1999/xlink" content-type="arpha" xlink:type="simple">4DE71213-286C-5D9D-BF7E-D8636512B1D1</object-id><object-id xmlns:xlink="http://www.w3.org/1999/xlink" content-type="doi" xlink:type="simple">10.3897/BDJ.13.e139845.figure2d</object-id><label>Figure 2d.</label><caption><p><italic><tp:taxon-name><tp:taxon-name-part taxon-name-part-type="genus" reg="Sinarella">S.</tp:taxon-name-part><tp:taxon-name-part taxon-name-part-type="species" reg="cristulalis">cristulalis</tp:taxon-name-part></tp:taxon-name></italic>, photos after Wu (2014);</p></caption><graphic xmlns:xlink="http://www.w3.org/1999/xlink" xlink:href="bdj-13-e139845-g002_d.jpg" xlink:type="simple" position="float" orientation="portrait" id="oo_1151331.jpg"><uri content-type="original_file" xlink:type="simple">https://binary.pensoft.net/fig/1151331</uri></graphic></fig><fig id="F12152575" position="float" orientation="portrait"><object-id xmlns:xlink="http://www.w3.org/1999/xlink" content-type="arpha" xlink:type="simple">39B67C16-24EA-5E1A-9D8A-9CDC35A81B12</object-id><object-id xmlns:xlink="http://www.w3.org/1999/xlink" content-type="doi" xlink:type="simple">10.3897/BDJ.13.e139845.figure2e</object-id><label>Figure 2e.</label><caption><p><italic><tp:taxon-name><tp:taxon-name-part taxon-name-part-type="genus" reg="Sinarella">S.</tp:taxon-name-part><tp:taxon-name-part taxon-name-part-type="species" reg="formosensis">formosensis</tp:taxon-name-part></tp:taxon-name></italic>, HT, photos after Wu (2014);</p></caption><graphic xmlns:xlink="http://www.w3.org/1999/xlink" xlink:href="bdj-13-e139845-g002_e.jpg" xlink:type="simple" position="float" orientation="portrait" id="oo_1151332.jpg"><uri content-type="original_file" xlink:type="simple">https://binary.pensoft.net/fig/1151332</uri></graphic></fig><fig id="F12152576" position="float" orientation="portrait"><object-id xmlns:xlink="http://www.w3.org/1999/xlink" content-type="arpha" xlink:type="simple">9D66A014-8199-552A-9334-2F02FBED53D7</object-id><object-id xmlns:xlink="http://www.w3.org/1999/xlink" content-type="doi" xlink:type="simple">10.3897/BDJ.13.e139845.figure2f</object-id><label>Figure 2f.</label><caption><p><italic><tp:taxon-name><tp:taxon-name-part taxon-name-part-type="genus" reg="Sinarella">S.</tp:taxon-name-part><tp:taxon-name-part taxon-name-part-type="species" reg="japonica">japonica</tp:taxon-name-part></tp:taxon-name></italic>, photos after Wu (2014).</p></caption><graphic xmlns:xlink="http://www.w3.org/1999/xlink" xlink:href="bdj-13-e139845-g002_f.jpg" xlink:type="simple" position="float" orientation="portrait" id="oo_1151333.jpg"><uri content-type="original_file" xlink:type="simple">https://binary.pensoft.net/fig/1151333</uri></graphic></fig></fig-group><fig id="F12152571" position="float" orientation="portrait"><object-id xmlns:xlink="http://www.w3.org/1999/xlink" content-type="arpha" xlink:type="simple">996DBC88-7520-5B54-A34A-FC9544EDA84B</object-id><object-id xmlns:xlink="http://www.w3.org/1999/xlink" content-type="doi" xlink:type="simple">10.3897/BDJ.13.e139845.figure2a</object-id><label>Figure 2a.</label><caption><p><italic><tp:taxon-name><tp:taxon-name-part taxon-name-part-type="genus" reg="Sinarella">S.</tp:taxon-name-part><tp:taxon-name-part taxon-name-part-type="species" reg="jinggangshana">jinggangshana</tp:taxon-name-part></tp:taxon-name></italic> sp. nov., HT, hhl-6359-1, in NEFU;</p></caption><graphic xmlns:xlink="http://www.w3.org/1999/xlink" xlink:href="bdj-13-e139845-g002_a.jpg" xlink:type="simple" position="float" orientation="portrait" id="oo_1151328.jpg"><uri content-type="original_file" xlink:type="simple">https://binary.pensoft.net/fig/1151328</uri></graphic></fig><fig id="F12152572" position="float" orientation="portrait"><object-id xmlns:xlink="http://www.w3.org/1999/xlink" content-type="arpha" xlink:type="simple">C28731DF-6DF8-5F3D-A49F-E49204832461</object-id><object-id xmlns:xlink="http://www.w3.org/1999/xlink" content-type="doi" xlink:type="simple">10.3897/BDJ.13.e139845.figure2b</object-id><label>Figure 2b.</label><caption><p><italic><tp:taxon-name><tp:taxon-name-part taxon-name-part-type="genus" reg="Sinarella">S.</tp:taxon-name-part><tp:taxon-name-part taxon-name-part-type="species" reg="jinggangshana">jinggangshana</tp:taxon-name-part></tp:taxon-name></italic> sp. nov., HT, hhl-6353-1, in NEFU;</p></caption><graphic xmlns:xlink="http://www.w3.org/1999/xlink" xlink:href="bdj-13-e139845-g002_b.jpg" xlink:type="simple" position="float" orientation="portrait" id="oo_1151329.jpg"><uri content-type="original_file" xlink:type="simple">https://binary.pensoft.net/fig/1151329</uri></graphic></fig><fig id="F12152553" position="float" orientation="portrait"><object-id xmlns:xlink="http://www.w3.org/1999/xlink" content-type="arpha" xlink:type="simple">F7E574B0-A24A-5D15-9818-3290B394ED1A</object-id><object-id xmlns:xlink="http://www.w3.org/1999/xlink" content-type="doi" xlink:type="simple">10.3897/BDJ.13.e139845.figure1c</object-id><label>Figure 1c.</label><caption><p><italic><tp:taxon-name><tp:taxon-name-part taxon-name-part-type="genus" reg="Sinarella">S.</tp:taxon-name-part><tp:taxon-name-part taxon-name-part-type="species" reg="takasago">takasago</tp:taxon-name-part></tp:taxon-name></italic>, HT, photo after Wu (2014);</p></caption><graphic xmlns:xlink="http://www.w3.org/1999/xlink" xlink:href="bdj-13-e139845-g001_c.jpg" xlink:type="simple" position="float" orientation="portrait" id="oo_1151322.jpg"><uri content-type="original_file" xlink:type="simple">https://binary.pensoft.net/fig/1151322</uri></graphic></fig><fig id="F12152554" position="float" orientation="portrait"><object-id xmlns:xlink="http://www.w3.org/1999/xlink" content-type="arpha" xlink:type="simple">007875F4-2D4C-5A27-83CB-23CCA49C376B</object-id><object-id xmlns:xlink="http://www.w3.org/1999/xlink" content-type="doi" xlink:type="simple">10.3897/BDJ.13.e139845.figure1d</object-id><label>Figure 1d.</label><caption><p><italic><tp:taxon-name><tp:taxon-name-part taxon-name-part-type="genus" reg="Sinarella">S.</tp:taxon-name-part><tp:taxon-name-part taxon-name-part-type="species" reg="cristulalis">cristulalis</tp:taxon-name-part></tp:taxon-name></italic>, photo after Wu (2014);</p></caption><graphic xmlns:xlink="http://www.w3.org/1999/xlink" xlink:href="bdj-13-e139845-g001_d.jpg" xlink:type="simple" position="float" orientation="portrait" id="oo_1151323.jpg"><uri content-type="original_file" xlink:type="simple">https://binary.pensoft.net/fig/1151323</uri></graphic></fig><fig id="F12152555" position="float" orientation="portrait"><object-id xmlns:xlink="http://www.w3.org/1999/xlink" content-type="arpha" xlink:type="simple">F179EE29-B623-5E66-ABB9-8D11553EFD81</object-id><object-id xmlns:xlink="http://www.w3.org/1999/xlink" content-type="doi" xlink:type="simple">10.3897/BDJ.13.e139845.figure1e</object-id><label>Figure 1e.</label><caption><p><italic><tp:taxon-name><tp:taxon-name-part taxon-name-part-type="genus" reg="Sinarella">S.</tp:taxon-name-part><tp:taxon-name-part taxon-name-part-type="species" reg="formosensis">formosensis</tp:taxon-name-part></tp:taxon-name></italic>, HT, photo after Wu (2014);</p></caption><graphic xmlns:xlink="http://www.w3.org/1999/xlink" xlink:href="bdj-13-e139845-g001_e.jpg" xlink:type="simple" position="float" orientation="portrait" id="oo_1151325.jpg"><uri content-type="original_file" xlink:type="simple">https://binary.pensoft.net/fig/1151325</uri></graphic></fig><fig id="F12152556" position="float" orientation="portrait"><object-id xmlns:xlink="http://www.w3.org/1999/xlink" content-type="arpha" xlink:type="simple">D37E931B-D0C3-5E03-BD73-790C575393D3</object-id><object-id xmlns:xlink="http://www.w3.org/1999/xlink" content-type="doi" xlink:type="simple">10.3897/BDJ.13.e139845.figure1f</object-id><label>Figure 1f.</label><caption><p><italic><tp:taxon-name><tp:taxon-name-part taxon-name-part-type="genus" reg="Sinarella">S.</tp:taxon-name-part><tp:taxon-name-part taxon-name-part-type="species" reg="japonica">japonica</tp:taxon-name-part></tp:taxon-name></italic>, in NEFU.</p></caption><graphic xmlns:xlink="http://www.w3.org/1999/xlink" xlink:href="bdj-13-e139845-g001_f.jpg" xlink:type="simple" position="float" orientation="portrait" id="oo_1151324.jpg"><uri content-type="original_file" xlink:type="simple">https://binary.pensoft.net/fig/1151324</uri></graphic></fig><fig id="F12152573" position="float" orientation="portrait"><object-id xmlns:xlink="http://www.w3.org/1999/xlink" content-type="arpha" xlink:type="simple">38384B94-C68C-5146-9CAA-F84ED7B45109</object-id><object-id xmlns:xlink="http://www.w3.org/1999/xlink" content-type="doi" xlink:type="simple">10.3897/BDJ.13.e139845.figure2c</object-id><label>Figure 2c.</label><caption><p><italic><tp:taxon-name><tp:taxon-name-part taxon-name-part-type="genus" reg="Sinarella">S.</tp:taxon-name-part><tp:taxon-name-part taxon-name-part-type="species" reg="takasago">takasago</tp:taxon-name-part></tp:taxon-name></italic>, HT, photos after Wu (2014);</p></caption><graphic xmlns:xlink="http://www.w3.org/1999/xlink" xlink:href="bdj-13-e139845-g002_c.jpg" xlink:type="simple" position="float" orientation="portrait" id="oo_1151330.jpg"><uri content-type="original_file" xlink:type="simple">https://binary.pensoft.net/fig/1151330</uri></graphic></fig><fig id="F12152574" position="float" orientation="portrait"><object-id xmlns:xlink="http://www.w3.org/1999/xlink" content-type="arpha" xlink:type="simple">4DE71213-286C-5D9D-BF7E-D8636512B1D1</object-id><object-id xmlns:xlink="http://www.w3.org/1999/xlink" content-type="doi" xlink:type="simple">10.3897/BDJ.13.e139845.figure2d</object-id><label>Figure 2d.</label><caption><p><italic><tp:taxon-name><tp:taxon-name-part taxon-name-part-type="genus" reg="Sinarella">S.</tp:taxon-name-part><tp:taxon-name-part taxon-name-part-type="species" reg="cristulalis">cristulalis</tp:taxon-name-part></tp:taxon-name></italic>, photos after Wu (2014);</p></caption><graphic xmlns:xlink="http://www.w3.org/1999/xlink" xlink:href="bdj-13-e139845-g002_d.jpg" xlink:type="simple" position="float" orientation="portrait" id="oo_1151331.jpg"><uri content-type="original_file" xlink:type="simple">https://binary.pensoft.net/fig/1151331</uri></graphic></fig><fig id="F12152575" position="float" orientation="portrait"><object-id xmlns:xlink="http://www.w3.org/1999/xlink" content-type="arpha" xlink:type="simple">39B67C16-24EA-5E1A-9D8A-9CDC35A81B12</object-id><object-id xmlns:xlink="http://www.w3.org/1999/xlink" content-type="doi" xlink:type="simple">10.3897/BDJ.13.e139845.figure2e</object-id><label>Figure 2e.</label><caption><p><italic><tp:taxon-name><tp:taxon-name-part taxon-name-part-type="genus" reg="Sinarella">S.</tp:taxon-name-part><tp:taxon-name-part taxon-name-part-type="species" reg="formosensis">formosensis</tp:taxon-name-part></tp:taxon-name></italic>, HT, photos after Wu (2014);</p></caption><graphic xmlns:xlink="http://www.w3.org/1999/xlink" xlink:href="bdj-13-e139845-g002_e.jpg" xlink:type="simple" position="float" orientation="portrait" id="oo_1151332.jpg"><uri content-type="original_file" xlink:type="simple">https://binary.pensoft.net/fig/1151332</uri></graphic></fig><fig id="F12152576" position="float" orientation="portrait"><object-id xmlns:xlink="http://www.w3.org/1999/xlink" content-type="arpha" xlink:type="simple">9D66A014-8199-552A-9334-2F02FBED53D7</object-id><object-id xmlns:xlink="http://www.w3.org/1999/xlink" content-type="doi" xlink:type="simple">10.3897/BDJ.13.e139845.figure2f</object-id><label>Figure 2f.</label><caption><p><italic><tp:taxon-name><tp:taxon-name-part taxon-name-part-type="genus" reg="Sinarella">S.</tp:taxon-name-part><tp:taxon-name-part taxon-name-part-type="species" reg="japonica">japonica</tp:taxon-name-part></tp:taxon-name></italic>, photos after Wu (2014).</p></caption><graphic xmlns:xlink="http://www.w3.org/1999/xlink" xlink:href="bdj-13-e139845-g002_f.jpg" xlink:type="simple" position="float" orientation="portrait" id="oo_1151333.jpg"><uri content-type="original_file" xlink:type="simple">https://binary.pensoft.net/fig/1151333</uri></graphic></fig></tp:treatment-sec></tp:taxon-treatment>
